# Supplementary material for: Male Differentiation in the Marine Copepod Oithona nana Reveals the Development of a New Nervous Ganglion and Lin12-Notch-Repeat Protein-Associated Proteolysis
Source: Biology (Basel). 2021 Jul 13;10(7):657. doi: 10.3390/biology10070657 (PMC8301441; doi:10.3390/biology10070657)
Supplement: Supplementary file 1 [file biology-10-00657-s001.zip]

Archive with 1 entries (1 files):
- biology-1262359-supplementary.pdf
